# Supplementary material for: De novo Transcriptome Assembly, Gene Annotation and SSR Marker Development in the Moon Seed Genus Menispermum (Menispermaceae)
Source: Front Genet. 2020 May 8;11:380. doi: 10.3389/fgene.2020.00380 (PMC7227793; doi:10.3389/fgene.2020.00380)
Supplement: TABLE S2 — EST-SSR functional annotation in Menispermum. [file Table_2.XLSX]

## Sheet: Sheet1
Table S2.EST-SSR functional annotation in Menispermum
EST-SSR	Repeats	M.canadense					M.dauricum
		GO			COG	KEGG	GO			COG	KEGG
		BP	CC	MF			BP	CC	MF
CPSSR_1	AAAAG	_	√	_	Function unknown	_	_	√	_	_	_
CPSSR_30	AAG	_	_	_	_	_	_	_	_	_	_
CPSSR_91	AGACGA	_	_	_	_	_	_	_	_	_	_
CPSSR_95	AGC	_	_	_	Posttranslational modification, protein turnover, chaperones	calnexin homolog; K08054 calnexin	_	_	_	Carbohydrate transport and metabolism ;	calnexin homolog 1-like; K08054 calnexin
CPSSR_156	CAA	_	√	_	Posttranslational modification, protein turnover, chaperones	thioredoxin M-type, chloroplastic-like; K03671 thioredoxin 1	√	_	_	Posttranslational modification, protein turnover, chaperones ; Energy production and conversion ;	K03671 thioredoxin 1
CPSSR_157	CAA	_	_	_	_	_	_	_	_	_	cyclin-dependent kinase G-2-like; K08818 cell division cycle 2-like [EC:2.7.11.22]
CPSSR_167	CAG	_	_	_	Cell cycle control, cell division, chromosome partitioning	K14486 auxin response factor	√	_	_	General function prediction only ;	NPH4; auxin response factor 7; K14486 auxin response factor
CPSSR_172	CAGCT	_	_	_	Cell wall/membrane/envelope biogenesis	K04733 interleukin-1 receptor-associated kinase 4 [EC:2.7.11.1]	_	_	_	Cell wall/membrane/envelope biogenesis ;	probable pectinesterase/pectinesterase inhibitor 25-like; K01051 pectinesterase [EC:3.1.1.11]
CPSSR_175	CAT	_	_	_	General function prediction only	heterogeneous nuclear ribonucleoprotein A0-like; K12741 heterogeneous nuclear ribonucleoprotein A1/A3	_	_	√	General function prediction only ;	K12741 heterogeneous nuclear ribonucleoprotein A1/A3
CPSSR_177	CAT	_	_	_	_	_	√	_	_	General function prediction only ;	26S proteasome non-ATPase regulatory subunit 10; K06694 26S proteasome non-ATPase regulatory subunit 10
CPSSR_183	CCA	_	_	_	Transcription	K12126 phytochrome-interacting factor 3	√	_	_	_	PIF3; transcription factor PIF3; K12126 phytochrome-interacting factor 3
CPSSR_194	CCG	_	_	_	Secondary metabolites biosynthesis, transport and catabolism	ABC transporter G family member 6-like; K05681 ATP-binding cassette, subfamily G (WHITE), member 2	√	_	_	Defense mechanisms ;	U4/U6 small nuclear ribonucleoprotein Prp3-like; K12843 U4/U6 small nuclear ribonucleoprotein PRP3
CPSSR_201	CGC	_	_	_	Transcription	homeobox protein BEL1 homolog; K16670 homeobox protein Meis2	_	_	_	_	_
CPSSR_231	CTA	_	_	_	_	lycopene epsilon cyclase, chloroplastic; K06444 lycopene epsilon-cyclase [EC:5.5.1.18]	_	√	_	_	lycopene epsilon cyclase, chloroplastic-like; K06444 lycopene epsilon-cyclase [EC:5.5.1.18]
CPSSR_261	CTTCT	_	√	_	Cell wall/membrane/envelope biogenesis	formin-like protein 20; K02184 formin 2	_	√	_	Carbohydrate transport and metabolism ;	PAFA901; PAF1 complex component; K15174 RNA polymerase II-associated factor 1
CPSSR_314	GAT	_	_	_	Energy production and conversion	UDP-glycosyltransferase 83A1-like; K04628 ceramide galactosyltransferase [EC:2.4.1.47]	√	_	_	_	UDP-glycosyltransferase 84B1-like; K13692 UDP-glucose:(indol-3-yl)acetate beta-D-glucosyltransferase [EC:2.4.1.121]
CPSSR_365	GTG	_	_	_	Carbohydrate transport and metabolism	xyloglucan 6-xylosyltransferase 2; K08238 xyloglucan 6-xylosyltransferase [EC:2.4.2.39]	√	_	_	Inorganic ion transport and metabolism ;	XT1; xyloglucan 6-xylosyltransferase; K08238 xyloglucan 6-xylosyltransferase [EC:2.4.2.39]
CPSSR_391	TAC	_	_	_	General function prediction only	Lysine-specific demethylase 5B; K11446 histone demethylase JARID1 [EC:1.14.11.-]	_	_	√	_	protein bem46-like; K06889
CPSSR_396	TAT	_	_	_	_	_	_	_	_	_	_
CPSSR_459	TCG	_	_	_	Carbohydrate transport and metabolism	proline-rich protein PRCC; K13105 proline-rich protein PRCC	_	_	_	_	K13105 proline-rich protein PRCC
CPSSR_475	TCT	_	_	_	Chromatin structure and dynamics	upstream activation factor subunit spp27-like; K15223 upstream activation factor subunit UAF30	_	_	_	Chromatin structure and dynamics ;	K15223 upstream activation factor subunit UAF30
CPSSR_502	TTA	√	_	_	Carbohydrate transport and metabolism	exocyst complex component EXO70B1-like; K07195 exocyst complex component 7	√	_	_	_	RPL3B; 60S ribosomal protein L3-2; K02925 large subunit ribosomal protein L3e
CPSSR_517	TTC	_	_	_	RNA processing and modification	cleavage stimulation factor subunit 77; K14408 cleavage stimulation factor subunit 3	_	√	_	RNA processing and modification ;	cleavage stimulation factor subunit 3-like; K14408 cleavage stimulation factor subunit 3
